# Supplementary material for: Development of NADES–Annatto Seed Extract for Enhancing 3D Printed Food Designed for Dysphagia Patients
Source: Foods. 2025 May 1;14(9):1604. doi: 10.3390/foods14091604 (PMC12072093; doi:10.3390/foods14091604)
Supplement: Supplementary file 1 [file foods-14-01604-s001.zip]

Archive with 1 entries (1 files):
- foods-3593258-supplementary.pdf
